# Supplementary material for: A Promiscuous Halogenase for the Derivatization of Flavonoids
Source: Molecules. 2021 Oct 14;26(20):6220. doi: 10.3390/molecules26206220 (PMC8539768; doi:10.3390/molecules26206220)
Supplement: Supplementary file 1 [file molecules-26-06220-s001.zip]

Archive with 1 entries (1 files):
- molecules-1395360-supplementary.pdf
